# Supplementary material for: Maternal Smoking During Pregnancy and Risk of Autism Spectrum Disorder in Offspring: A Systematic Review and Meta-Analysis
Source: J Clin Med. 2025 Dec 3;14(23):8584. doi: 10.3390/jcm14238584 (PMC12692760; doi:10.3390/jcm14238584)
Supplement: Supplementary file 1 [file jcm-14-08584-s001.zip]

Archive with 2 entries (2 files):
- jcm-3988674-supplementary.pdf
- PRISMA_2020_checklist (maternal smoking_ASD).pdf
